# Supplementary material for: Protective effects of dietary nutrients on hearing loss: a systematic review and meta-analysis
Source: Front Nutr. 2025 May 9;12:1528771. doi: 10.3389/fnut.2025.1528771 (PMC12100664; doi:10.3389/fnut.2025.1528771)
Supplement: Supplementary file 1 [file Data_Sheet_1.zip]

Archive with 26 entries (25 files):
- 补充文件/
- 补充文件/Figure 1 Graphical summary.jpg
- 补充文件/Figure S1 Forest maps for Vitamin A intake and incidence of hearing loss.tif
- 补充文件/Figure S2 Forest maps for Vitamin C intake and incidence of hearing loss.tif
- 补充文件/Figure S3  Forest maps for Vitamin E intake and incidence of hearing loss.tif
- 补充文件/Figure S4 Forest maps for Minerals intake and incidence of hearing loss.tif
- 补充文件/Figure S5 Forest maps for Carbohydrates intake and incidence of hearing loss.tif
- 补充文件/Figure S6 Forest maps for Sugar intake and incidence of hearing loss.tif
- 补充文件/Figure S7 Forest maps for Alcohol intake and incidence of hearing loss.tif
- 补充文件/Figure S8 Forest maps for Coffee intake and incidence of hearing loss.tif
- 补充文件/Figure S9 Forest maps for Tea intake and incidence of hearing loss.tif
- 补充文件/Supplement Material  1 all funnel plot and sensitivity analysis.docx
- 补充文件/Supplement Material  2 Meta-analysis of dietary nutrition and ARHL forest map.docx
- 补充文件/Supplement Material 3 Dietary Nutrition and ARHL Meta-analysis of funnel plot.docx
- 补充文件/Supplement Material 4 Dietary Nutrition and Hearing loss (except ARHL)Meta-analysis of forest maps.docx
- 补充文件/Supplement Material 5 Dietary Nutrition and Hearing loss (except ARHL)Meta-analysis of funnel plot.docx
- 补充文件/Supplement Material 6 The Publication License of Graphical Summary.pdf
- 补充文件/Supplement Table 1 Characteristics of Included Studies Table.xlsx
- 补充文件/Supplement Table 2 Data Extraction Table for Included Literature.xlsx
- 补充文件/Supplement Table 3 Search Strategy.docx
- 补充文件/Supplement Table 4 Quality Scores of the included literature.xlsx
- 补充文件/Supplement Table 5 Extraction and sorting of original data.xlsx
- 补充文件/Supplement Table 6  Main results of meta-analysis of dietary nutrition and ARHL.docx
- 补充文件/Supplement Table 7  Main results of meta-analysis of dietary nutrition and Hearing loss (except ARHL).docx
- 补充文件/Supplement Table 8 Forest Plot of Meta-analysis on Other Dietary Nutrients.docx
- 补充文件/~$pplement Table 5  Main results of meta-analysis of dietary nutrition and ARHL.docx
