# Supplementary material for: Protective effects of dietary nutrients on hearing loss: a systematic review and meta-analysis
Source: Front Nutr. 2025 May 9;12:1528771. doi: 10.3389/fnut.2025.1528771 (PMC12100664; doi:10.3389/fnut.2025.1528771)
Supplement: Supplementary file 1 [file Data_Sheet_1.zip › 补充文件/Supplement Table 1 Characteristics of Included Studies Table.xlsx]

## Sheet: Sheet1
PMID	Literature Number	Literature Title	Author	Publication Date	Region (Survey Area)	Study Design (Research Type)	Population source	Total Sample Size			Gender			Age (years)			Exposure Assessment	Hearing Loss Evaluation Method	Hearing Loss Type
								Total Sample	Experiment Group/Disease Group/Exposure Group	Control Group	Total	Experiment Group/Exposure Group/Case Group	Control Group	Total	Experiment Group/Exposure Group/Case Group	Control Group
36867331	3	Association of vitamins with hearing loss, vision disorder and sleep problem in the US general population	Chen	2023	America	cross-sectional	Mexican American 3833 / Other Hispanic 2001 / Non-Hispanic White 12,443 / Non-Hispanic Black 5082 / Other races 1953	25312	6327	NA	13763/11549	NA	NA	all ages	NA	NA	* A	*1	HL
24196403	5	Antioxidant vitamins and magnesium and the risk of hearing loss in the US general population	Choi.JE	2014	America	cross-sectional	Non-Hispanic White 73.0%; Non-Hispanic Black 11.2%; Mexican American 6.8%; Other 9.0%	2592	309	NA	1202/1390	NA	NA	42.1±0.33	NA	NA	A	*2	HL
25468591	7	Prospective study of alcohol consumption and self-reported hearing loss in women	Curhan	2015	United States	cohort study	Caucasian / White, Hispanic, African American, Asian, Native American, or other	65,424	NA	NA	0/65424	NA	NA	27-44	NA	NA	*B	1	HL
20802338	8	Prospective study of alcohol use and hearing loss in men	Curhan	2011	United States	cohort study	African American; Asian	26,809	NA	NA	26,809/0	NA	NA	40-75	NA	NA	B	1	HL
25332335	9	Fish and fatty acid consumption and the risk of hearing loss in women	Curhan	2014	United States	cohort study	White	65,215	NA	NA	0/65,215	NA	NA	25-42	NA	NA	*C	1	HL
26354537	11	Carotenoids, vitamin A, vitamin C, vitamin E, and folate and risk of self-reported hearing loss in women	Curhan	2015	United States	cohort study	White	65,521	NA	NA	0/65,521	NA	NA	36.3± 4.62	NA	NA	C	1	HL
31356390	13	Relationship Between Diet, Tinnitus, and Hearing Difficulties	Dawes	2020	United Kingdom	cross-sectional	British adults	34,576	NA	NA	15975/18601	NA	NA	55.8±8.0	NA	NA	A	1	ARHL
24899378	14	Cigarette smoking, passive smoking, alcohol consumption, and hearing loss	Dawes	2014	United Kingdom	cross-sectional	British adults	164,770	21260	143510	M：45.5%	M：46.6%	M：45,3%	40-69	59.8±7.4	56.1±8.1	*D	*4	ARHL
37263020	15	Associations of Dietary Intake With Self-Reported Hearing Loss: Findings From the Survey of the Health of Wisconsin	Dillard	2023	United States	cross-sectional	White 87.5%; Black 5.7%; Hispanic (any race) 2.6%; Other or mixed-race 4.2%	2,839	719	2120	1,238/1601	391/ 328	847/1,273	48.2±14.5	54.8±12.3	45.9±14.4	B	1	ARHL
20926604	19	Dietary glycemic load is a predictor of age-related hearing loss in older adults	Gopinath	2010	Australia	cross-sectional	Australians	2956	785	1663	NR	NA	NA	>49	NA	63.5±7.8	B	2	ARHL
22159779	21	Dietary antioxidant intake is associated with the prevalence but not incidence of age-related hearing loss	Gopinath, B., V. M. Flood, C. M. McMahon, G. Burlutsky, C. Spankovich, L. J. Hood and P. Mitchell	2011	Australia	cross-sectional	Specific suburbs of Western Sydney	2956	NA	NA	NR	NA	NA	>49	NA	63.5±7.8	B	2	ARHL
20534742	22	Consumption of omega-3 fatty acids and fish and risk of age-related hearing loss	Gopinath	2010	Australia	cross-sectional	Specific suburbs of Western Sydney	2956	782	1660	1053/1903	NA	NA	>49	NA	63.5±7.8	B	2	ARHL
21613455	23	Dietary intake of cholesterol is positively associated and use of cholesterol-lowering medication is negatively associated with prevalent age-related hearing loss	Gopinath	2011	Australia	cross-sectional	Specific suburbs of Western Sydney	2447	784	1663	NR	NA	NA	45-65	NA	NA	B	2	ARHL
31666145	26	Diet quality and hearing loss among middle-older aged adults in the USA: findings from National Health and Nutrition Examination Survey	Huang	2020	United States	cross-sectional	Non-Hispanic White 78.8%; Non-Hispanic Black 9.5%; Hispanic 7.3%; Other 4.4%	1639	545	1094	42.6%/57.4%	NA	NA	61.8±0.4	NA	NA	A	2	ARHL
22456782	27	Effects of tea drinking on auditory functions in aged subjects	Hwang	2012	Taiwan	cohort study	Asian	265	NA	NA	147/118	NA	NA	63.2 ± 5.7	NA	NA	D	*3	ARHL
11429714	28	Smoking and drinking habits as risk factors for hearing loss in the elderly: epidemiological study of subjects undergoing routine health checks in Aichi, Japan	Itoh	2001	Japan	cross-sectional	Japanese	3330	496	2870	2684/619	454/ 42	2807/577	62.3±2.83	63.7±4.0	62.1±2.5	D	3	ARHL
31273228	30	Association between a High-Potassium Diet and Hearing Thresholds in the Korean Adult Population	Jung	2019	South Korea	cross-sectional	Korean adults	5925	NA	NA	2542/3383	NA	NA	57.6±11.2	NA	NA	A	2	ARHL
24646817	32	Low-fat and low-protein diets are associated with hearing discomfort among the elderly of Korea	Kim	2015	South Korea	cross-sectional	Korean adults	4615	NA	NA	44.4%/55.6%	NA	NA	68.3±0.1	NA	NA	A	3	ARHL
26388267	33	Associations of Dietary Riboflavin, Niacin, and Retinol with Age-related Hearing Loss: An Analysis of Korean National Health and Nutrition Examination Survey Data	Kim	2019	South Korea	cross-sectional	Korean adults	4742	665	3055	1635/2085	NA	NA	≥65	75.4 ± 5.99	71.78±4.83	A	3	ARHL
34947974	35	Association of dietary factors with noise-induced hearing loss in Korean population: A 3-year national cohort study	Lee	2022	South Korea	cohort study	Korean adults	10,850	767	10083	3858/6225	NA	NA	20 至 64	54.63±9.7	54.38±9.6	A	3	NIHL
35458218	36	Relationship between Nutrient Intake and Hearing Loss According to the Income Level of Working-Aged Adults: A Korean National Health and Nutrition Survey	Lee	2022	South Korea	cross-sectional	Korean adults	14209	720	10130	4243/6606	NA	NA	20 至 64	NA	NA	A	3	HL
30287741	37	Association of Coffee Consumption with Hearing and Tinnitus Based on a National Population-Based Survey	Lee	2018	South Korea	cross-sectional	Korean adults	13,448	NA	NA	NR	NA	NA	20 至 64	54.64±9.60	44.08±12.11	AB	3	HL
30935024	38	Association of Chocolate Consumption with Hearing Loss and Tinnitus in Middle-Aged People Based on the Korean National Health and Nutrition Examination Survey 2012⁻2013	Lee	2019	South Korea	cross-sectional	Korean adults	3575	NA	NA	1415/2160	NA	NA	40-64	NA	NA	B	3	HL
37119508	39	Cross-sectional associations of dietary intake with hearing and vision capacities and potential mediation effect of inflammation in older adults: the COGFRAIL study	Lengelé	2023	France	cross-sectional	French	164	NA	NA	62/102	NA	NA	82.9 (79.0–86.4)	NA	NA	D	1	ARHL
33298331	40	Coffee consumption and risk of hearing impairment in men and women	Machado-Fragua, M. D., E. A. Struijk, H. Yévenes-Briones, F. F. Caballero, F. Rodríguez-Artalejo and E. Lopez-Garcia	2021	United Kingdom	cohort study	British	36,923	NA	NA	16,142/20781	NA	NA	56.6±7.8	NA	NA	A	4	ARHL
37948208	41	Exposomic Signatures of Tinnitus and/or Hearing Loss	Maldonado, C. J., J. A. White-Phillip, Y. Liu, I. D. Erbele and Y. S. Choi	2023	United States	cohort study	Active Duty (AD) members of the United States Army and Marine Corps Aviation Community (AMAC)	78,546	72165	5344	72165/6381	67069/6133	5096/248	＞17	NA	NA	D	5	HL
9251855	44	Risk factors for sudden deafness: a case-control study	Nakashima, T., T. Tanabe, N. Yanagita, K. Wakai and Y. Ohno	1997	Japan	case control	East Asian ethnicity	218	109	109	96/122	48/61	48/61	8-79	44.2+16.243.8+15.9		D	1	SSHL
35906143	45	The association of food intake on the development of hearing impairment after middle age among Japanese community dwellers	Ogawa	2023	Japan	cohort study	East Asian ethnicity	421	NA	NA	207/214	NA	NA	44.9±2.8	NA	NA	A	3	ARHL
11037015	48	Moderate alcohol consumption and hearing loss: a protective effect	Popelka, M. M., K. J. Cruickshanks, T. L. Wiley, T. S. Tweed, B. E. Klein, R. Klein and D. M. Nondahl	2000	Midwestern community of Beaver Dam, Wisconsin, USA	Cross-sectional study	Elderly people in Wisconsin, USA	7293	NA	NA	M：43.1%	NA	NA	65.6±10.5	NA	NA	D	2	ARHL
20115980	53	A prospective study of vitamin intake and the risk of hearing loss in men	Shargorodsky	2010	United States	Cross-sectional study	Middle-aged and elderly men in the USA	26273	NA	NA	26273/0	NA	NA	40±0.3	NA	NA	C	1	ARHL
37132547	59	Relationship between age-related hearing loss and consumption of coffee and tea	Watarai	2023	Japan	Cross-sectional study	Japanese	5413	NA	NA	1746/3667	NA	NA	60-79	NA	NA	D	2	ARHL
30935024	61	Association of coffee consumption with the prevalence of hearing loss in US adults, NHANES 2003-2006	Wu, S., S. Zhu, F. Mo, X. Yuan, Q. Zheng, Y. Bai, W. Yang and Q. Chen	2023	United States	Cross-sectional study	American adults	1894	NA	NA	897/997	NA	NA	≥ 20	NA	NA	B	2	HL
34287672	64	Dietary fat intake and risk of disabling hearing impairment: a prospective population-based cohort study	Yévenes-Briones, H., F. F. Caballero, E. A. Struijk, A. Lana, F. Rodríguez-Artalejo and E. Lopez-Garcia	2022	United Kingdom	cohort study	Middle-aged and elderly British adults	105,592	NA		47,308 /58,284	NA	NA	≥ 40	NA	NA	A	4	ARHL
								*A.Multiple 24-hour dietary records；*B.FFQ；*C.SFFQ;*D.questions and answers
										*1.Self-reported subjective hearing loss；*2.Audiometry examination；*3.pure-tone audiometry；*4.DTT；5.ICD-10-CM
