# Supplementary material for: Protective effects of dietary nutrients on hearing loss: a systematic review and meta-analysis
Source: Front Nutr. 2025 May 9;12:1528771. doi: 10.3389/fnut.2025.1528771 (PMC12100664; doi:10.3389/fnut.2025.1528771)
Supplement: Supplementary file 1 [file Data_Sheet_1.zip › 补充文件/Supplement Table 2 Data Extraction Table for Included Literature.xlsx]

## Sheet: Sheet1
	Document number	Author	year	Region	Study type	model	nutrition type
								OR	lowerci	upperci	P
vitamin A
	3	Chen	2023	America	cross-sectional	logistic regression model	vitamin A, RAE	1.068	0.978	1.165	0.669
	21	Gopinath	2010	Australia	cross-sectional	logistic regression model	vitamin A, retinol equivalent, g	0.85	0.46	1.56	0.73
	33	Kim	2019	Korea	cross-sectional	logistic regression model	Vitamin A (μg retinol equivalent/day)	0.86	0.66	1.12
	35	Lee	2022	Korea	cohort study	multiple regression	vitamin A (μgRE)	0.998	0.703	1.417
	36low frequency	Lee	2022	Korea	cross-sectional	multiple regression	vitamin A	1.087	0.869	1.359
	36Medium frequency	Lee	2022	Korea	cross-sectional	multiple regression	vitamin A	1.016	0.746	1.384
	36high frequency	Lee	2022	Korea	cross-sectional	multiple regression	vitamin A	0.938	0.747	1.179
	13	Dawes	2020	United Kingdom	cross-sectional	logistic regression model	retinol	0.95	0.85	1.07	0.301
	33	Kim	2019	Korea	cross-sectional	logistic regression model	retinol (μg/day)	0.66	0.51	0.86
	36low frequency	Lee	2022	Korea	cross-sectional	multiple regression	retinol	1.125	0.962	1.315
	36Medium frequency	Lee	2022	Korea	cross-sectional	multiple regression	retinol	0.827	0.66	1.036
	36high frequency	Lee	2022	Korea	cross-sectional	multiple regression	retinol	1.133	0.963	1.333
Vitamin B
	3	Chen	2023	America	cross-sectional	logistic regression model	vitamin B6, mg	1.009	0.923	1.104	0.105
	13	Dawes	2020	United Kingdom	cross-sectional	logistic regression model	vitamin B6	0.98	0.85	1.12	0.231
	13	Dawes	2020	United Kingdom	cross-sectional	logistic regression model	vitamin B12	1.1	0.99	1.23	0.076
	36low frequency	Lee	2022	Korea	cross-sectional	multiple regression	Vitamin B1	1.036	0.847	1.266
	36Medium frequency	Lee	2022	Korea	cross-sectional	multiple regression	Vitamin B1	0.746	0.564	0.987
	36high frequency	Lee	2022	Korea	cross-sectional	multiple regression	Vitamin B1	0.96	0.767	1.2
	39	Lengelé	2023	France	cross-sectional	multiple linear regression	vitamin B3	1.537	0.981	2.437
	53	Shargorodsky	2010	United States	cross-sectional	Cox proportional hazard regression model	total Vitamin B12	1.07	0.94	1.21
	53	Shargorodsky	2010	United States	cross-sectional	Cox proportional hazard regression model	dietary Vitamin B12	1.07	0.96	1.20
	3	Chen	2023	America	cross-sectional	logistic regression model	folic acid, μg (vb9)	1.014	0.928	1.108	0.929
	13	Dawes	2020	United Kingdom	cross-sectional	logistic regression model	folic acid	1.01	0.89	1.15	0.75
	53	Shargorodsky	2010	United States	cross-sectional	Cox proportional hazard regression model	total folic acid	0.88	0.76	1.02
	53	Shargorodsky	2010	United States	cross-sectional	Cox proportional hazard regression model	dietary folic acid	0.99	0.85	1.15
	3	Chen	2023	America	cross-sectional	logistic regression model	niacin, mg	0.97	0.885	1.063	0.644
	33	Kim	2019	Korea	cross-sectional	logistic regression model	niacin (mg/day)	0.72	0.54	0.96
	36low frequency	Lee	2022	Korea	cross-sectional	multiple regression	niacin	0.984	0.776	1.247
	36Medium frequency	Lee	2022	Korea	cross-sectional	multiple regression	niacin	1.289	0.906	1.834
	36high frequency	Lee	2022	Korea	cross-sectional	multiple regression	niacin	1.143	0.9	1.453
	33	Kim	2019	Korea	cross-sectional	logistic regression model	thiamine/Vitamin B1 (mg/day)	0.82	0.62	1.08
	33	Kim	2019	Korea	cross-sectional	logistic regression model	riboflavin (mg/day)	0.71	0.54	0.94
	36low frequency	Lee	2022	Korea	cross-sectional	multiple regression	riboflavin	0.829	0.653	1.053
	36Medium frequency	Lee	2022	Korea	cross-sectional	multiple regression	riboflavin	1.101	0.782	1.551
	36high frequency	Lee	2022	Korea	cross-sectional	multiple regression	riboflavin	0.829	0.652	1.055
Vitamin C
	3	Chen	2023	America	cross-sectional	logistic regression model	vitamin C, mg	0.972	0.89	1.06	0.552
	5	Choi.JE	2021	America	cross-sectional	logistic regression model	vitamin C	0.62	0.4	0.96	0.03
	13	Dawes	2020	United Kingdom	cross-sectional	logistic regression model	vitamin C	0.89	0.79	0.99	0.126
	21	Gopinath	2010	Australia	cross-sectional	logistic regression model	vitamin C, mg	0.91	0.49	1.69	0.93
	33	Kim	2019	Korea	cross-sectional	logistic regression model	vitamin C (mg/day)	0.83	0.64	1.09
	36low frequency	Lee	2022	Korea	cross-sectional	multiple regression	vitamin C	1.302	1.073	1.579
	36Medium frequency	Lee	2022	Korea	cross-sectional	multiple regression	vitamin C	1	0.771	1.296
	36high frequency	Lee	2022	Korea	cross-sectional	multiple regression	vitamin C	1.071	0.883	1.298
	53	Shargorodsky	2010	United States	cross-sectional	Cox proportional hazard regression model	total vitamin C	1.07	0.94	1.23
	53	Shargorodsky	2010	United States	cross-sectional	Cox proportional hazard regression model	dietary vitamin C	0.91	0.79	1.05
Vitamin E
	3	Chen	2023	United States	Cross-sectional	Logistic Regression	Vitamin E, mg	0.969	0.888	1.057	0.79
	5	Choi JE	2021	United States	Cross-sectional	Logistic Regression	Vitamin E	0.67	0.44	1.04	0.019
	13	Dawes	2020	United Kingdom	Cross-sectional	Logistic Regression	Vitamin E	1.14	1.03	1.27	0.147
	21	Gopinath	2010	Australia	Cross-sectional	Logistic Regression	Vitamin E, mg	0.94	0.52	1.69	0.63
	53	Shargorodsky	2010	United States	Cross-sectional	Cox Proportional Hazards	Total Vitamin E	1.06	0.92	1.22
	53	Shargorodsky	2010	United States	Cross-sectional	Cox Proportional Hazards	Dietary Vitamin E	1.05	0.93	1.19
Carotenoids
	3	Chen	2023	America	Cross-sectional	Logistic Regression	Carotene, µg	0.964	0.885	1.051	0.58
	3	Chen	2023	America	Cross-sectional	Logistic Regression	β-Carotene, µg	0.973	0.892	1.061	0.351
	5	Choi JE	2021	America	Cross-sectional	Logistic Regression	β-Carotene	0.74	0.48	1.14	0.232
	11	Curhan	2015	United States	Cohort Study	Cox Proportional Hazards	α-Carotene	1.01	0.93	1.10	0.84
	11	Curhan	2015	United States	Cohort Study	Cox Proportional Hazards	β-Carotene 3	0.88	0.81	0.94	<0.001
	13	Dawes	2020	United Kingdom	Cross-sectional	Logistic Regression	Carotene	1.04	0.93	1.15	0.417
	21	Gopinath	2010	Australia	Cross-sectional	Logistic Regression	β-Carotene, g	1.13	0.61	2.10	0.82
	33	Kim	2019	Korea	Cross-sectional	Logistic Regression	β-Carotene (µg/day)	1	0.77	1.31
	33	Kim	2019	Korea	Cross-sectional	Logistic Regression	Carotene	0.968	0.741	1.265
	36 low freq	Lee	2022	Korea	Cross-sectional	Multiple Regression	Carotene	0.968	0.741	1.265
	36 Medium freq	Lee	2022	Korea	Cross-sectional	Multiple Regression	Carotene	1.089	0.746	1.591
	36 High freq	Lee	2022	Korea	Cross-sectional	Multiple Regression	Carotene	1.123	0.864	1.458
	53	Shargorodsky	2010	United States	Cross-sectional	Cox Proportional Hazards	Total β-Carotene	1.00	0.88	1.13
	53	Shargorodsky	2010	United States	Cross-sectional	Cox Proportional Hazards	Dietary β-Carotene	0.93	0.82	1.06
Carotenoid Types
	3	Chen	2023	America	Cross-sectional	Logistic Regression	β-Cryptoxanthin, mcg	0.964	0.885	1.05	0.351
	11	Curhan	2015	United States	Cohort Study	Cox Proportional Hazards	β-Cryptoxanthin 3	0.9	0.84	0.96	<0.001
	3	Chen	2023	America	Cross-sectional	Logistic Regression	Lycopene	0.904	0.829	0.985
	11	Curhan	2015	United States	Cohort Study	Cox Proportional Hazards	Lycopene	0.99	0.93	1.05	0.65
	3	Chen	2023	America	Cross-sectional	Logistic Regression	Lutein + Zeaxanthin, mcg	0.965	0.884	1.053	0.362
	11	Curhan	2015	United States	Cohort Study	Cox Proportional Hazards	Lutein + Zeaxanthin	0.95	0.87	1.04	0.19
	11	Curhan	2015	United States	Cohort Study	Cox Proportional Hazards	Total Carotenoid Score 4	0.84	0.79	0.90	<0.001
Minerals
	5	Choi.JE	2021	United States	Cross-sectional	Logistic Regression	Magnesium	0.68	0.39	1.19	0.434
	13	Dawes	2020	United Kingdom	Cross-sectional	Logistic Regression	Magnesium	1.07	0.94	1.23	0.654
	13	Dawes	2020	United Kingdom	Cross-sectional	Logistic Regression	Calcium	1.08	0.98	1.19	0.576
	33	Kim	2019	Korea	Cross-sectional	Logistic Regression	Calcium (mg/day)	0.88	0.67	1.14
	35	Lee	2022	Korea	Cohort Study	Multiple Regression	Calcium (mg)	1.057	0.777	1.439	0.7232
	36 Low Frequency	Lee	2022	Korea	Cross-sectional	Multiple Regression	Calcium	1.013	0.836	1.229
	36 Medium Frequency	Lee	2022	Korea	Cross-sectional	Multiple Regression	Calcium	0.892	0.674	1.181
	36 High Frequency	Lee	2022	Korea	Cross-sectional	Multiple Regression	Calcium	0.923	0.75	1.135
	13	Dawes	2020	United Kingdom	Cross-sectional	Logistic Regression	Iron	0.93	0.83	1.05	0.567
	33	Kim	2019	Korea	Cross-sectional	Logistic Regression	Iron (mg/day)	0.88	0.68	1.14
	35	Lee	2022	Korea	Cohort Study	Multiple Regression	Iron (mg)	1.085	0.79	1.491	0.6142
	36 Low Frequency	Lee	2022	Korea	Cross-sectional	Multiple Regression	Iron	1.104	0.902	1.352
	36 Medium Frequency	Lee	2022	Korea	Cross-sectional	Multiple Regression	Iron	1.161	0.873	1.545
	36 High Frequency	Lee	2022	Korea	Cross-sectional	Multiple Regression	Iron	0.934	0.754	1.157
	13	Dawes	2020	United Kingdom	Cross-sectional	Logistic Regression	Potassium	0.94	0.81	1.09	0.137
	30	Jung	2019	Korea	Cross-sectional	Logistic Regression	Potassium	1.469	1.08	1.998
	33	Kim	2019	Korea	Cross-sectional	Logistic Regression	Potassium	0.79	0.6	1.04
	35	Lee	2022	Korea	Cohort Study	Multiple Regression	Potassium (mg)	1.121	0.717	1.753	0.6174
	36 Low Frequency	Lee	2022	Korea	Cross-sectional	Multiple Regression	Potassium	1.11	0.845	1.459
	36 Medium Frequency	Lee	2022	Korea	Cross-sectional	Multiple Regression	Potassium	1.242	0.868	1.777
	36 High Frequency	Lee	2022	Korea	Cross-sectional	Multiple Regression	Potassium	1.095	0.813	1.475
	21	Gopinath	2010	Australia	Cross-sectional	Logistic Regression	Zinc, mg	1.16	0.62	2.17	0.95
	33	Kim	2019	Korea	Cross-sectional	Logistic Regression	Sodium (mg/day)	0.85	0.65	1.12
	35	Lee	2022	Korea	Cohort Study	Multiple Regression	Sodium (mg)	1.022	0.738	1.417	0.8939
	36 Low Frequency	Lee	2022	Korea	Cross-sectional	Multiple Regression	Sodium	0.973	0.782	1.211
	36 Medium Frequency	Lee	2022	Korea	Cross-sectional	Multiple Regression	Sodium	0.767	0.577	1.02
	36 High Frequency	Lee	2022	Korea	Cross-sectional	Multiple Regression	Sodium	1.104	0.889	1.371
	33	Kim	2019	Korea	Cross-sectional	Logistic Regression	Phosphorus	0.76	0.57	1.01
	35	Lee	2022	Korea	Cohort Study	Multiple Regression	Phosphate (mg)	0.979	0.604	1.588	0.9317
	36 Low Frequency	Lee	2022	Korea	Cross-sectional	Multiple Regression	Phosphate	0.978	0.717	1.334
	36 Medium Frequency	Lee	2022	Korea	Cross-sectional	Multiple Regression	Phosphate	1.324	0.833	2.102
	36 High Frequency	Lee	2022	Korea	Cross-sectional	Multiple Regression	Phosphate	1.152	0.831	1.597
	33	Kim	2019	Korea	Cross-sectional	Logistic Regression	Ash (g/day)	0.77	0.59	1.01
	35	Lee	2022	Korea	Cohort Study	Multiple Regression	Ash (g)	0.961	0.626	1.475	0.8567
	36 Low Frequency	Lee	2022	Korea	Cross-sectional	Multiple Regression	Ash	0.934	0.7	1.245
	36 Medium Frequency	Lee	2022	Korea	Cross-sectional	Multiple Regression	Ash	1.252	0.858	1.825
	36 High Frequency	Lee	2022	Korea	Cross-sectional	Multiple Regression	Ash	0.822	0.608	1.111
Fat
	9	Curhan	2011	United States	Cohort Study	Cox Proportional Hazard Model	ω-3 Unsaturated Fatty Acids	0.88	0.82	0.95	<0.001
	9	Curhan	2011	United States	Cohort Study	Cox Proportional Hazard Model	α-Linolenic Acid	1.00	0.92	1.03	0.44
	9	Curhan	2011	United States	Cohort Study	Cox Proportional Hazard Model	Long-Chain ω-3 PUFA (DHA + EPA)	0.85	0.80	0.91	<0.001
	13	Dawes	2020	United Kingdom	Cross-sectional	Logistic Regression	Polyunsaturated Fat	0.98	0.87	1.11	0.729
	23	Gopinath	2011	Australia	Cross-sectional	Logistic Regression	Monounsaturated Fat (g/day)	0.95	0.7	1.28	0.89
	64M	Humberto Yévenes-Briones	2021	United Kingdom	Cohort Study	Cox Proportional Hazard Model	Polyunsaturated Fatty Acids	1.09	0.83	1.44	0.48
	64M	Humberto Yévenes-Briones	2021	United Kingdom	Cohort Study	Cox Proportional Hazard Model	Monounsaturated Fatty Acids	1.01	0.74	1.36	0.87
	64F	Humberto Yévenes-Briones	2021	United Kingdom	Cohort Study	Cox Proportional Hazard Model	Polyunsaturated Fatty Acids	0.69	0.53	0.91	0.04
	64F	Humberto Yévenes-Briones	2021	United Kingdom	Cohort Study	Cox Proportional Hazard Model	Monounsaturated Fatty Acids	0.91	0.68	1.23	0.51
	13	Dawes	2020	United Kingdom	Cross-sectional	Logistic Regression	Saturated Fat	1.11	0.95	1.31	0.425
	15	Dillard	2023	United States	Cross-sectional	Logistic Regression	Saturated Fat (g)	1.27	0.82	1.97	0.39
	23	Gopinath	2011	Australia	Cross-sectional	Logistic Regression	Saturated Fat (g/day)	1.03	0.77	1.39	0.53
	64M	Humberto Yévenes-Briones	2021	United Kingdom	Cohort Study	Cox Proportional Hazard Model	Saturated Fatty Acids	0.85	0.64	1.13	0.23
	64F	Humberto Yévenes-Briones	2021	United Kingdom	Cohort Study	Cox Proportional Hazard Model	Saturated Fatty Acids	1.26	0.96	1.65	0.17
	15	Dillard	2023	United States	Cross-sectional	Logistic Regression	Trans Fat (g)	1.83	1.27	2.64	0.03
	15F	Dillard	2023	United States	Cross-sectional	Logistic Regression	Trans Fat (g)	1.89	1.14	3.12	0.09
	15M	Dillard	2023	United States	Cross-sectional	Logistic Regression	Trans Fat (g)	2.01	1.16	3.75	0.11
	23	Gopinath	2011	Australia	Cross-sectional	Logistic Regression	Margarine (g/day)	0.83	0.62	1.13	0.36
	26	Huang	2020	United States	Cross-sectional		Butter (g/day)	1.20	0.89	1.61	0.21
	13	Dawes	2020	United Kingdom	Cross-sectional	Logistic Regression	Fat	1.05	0.88	1.25	0.735
	23	Gopinath	2011	Australia	Cross-sectional	Logistic Regression	Fat (g/day)	0.96	0.72	1.3	0.72
	32	Kim	2015	Korea	Cross-sectional	Multiple Logistic Regression	Fat Energy/Total Energy	0.83	0.71	0.96	0.010
	33	Kim	2019	Korea	Cross-sectional	Logistic Regression	Fat (g/day)	0.76	0.58	1.01
	35	Lee	2022	Korea	Cohort Study	Multiple Regression	Fat (g)	0.969	0.698	1.347	0.8536
	36 Low Frequency	Lee	2022	Korea	Cross-sectional	Multiple Regression	Fat	0.927	0.757	1.135
	64M	Humberto Yévenes-Briones	2021	United Kingdom	Cohort Study	Cox Proportional Hazard Model	Total Fat Intake	0.91	0.71	1.17	0.31
	64F	Humberto Yévenes-Briones	2021	United Kingdom	Cohort Study	Cox Proportional Hazard Model	Total Fat Intake	0.98	0.78	1.24	0.79
	45	Ogawa	2023	Japan	Cohort Study	Logistic Regression	Oils and Fats	1.019	0.425	2.444
Fiber
	13	Dawes	2020	United Kingdom	Cross-sectional	Logistic Regression	Fiber	0.95	0.83	1.08	0.836
	15	Dillard	2023	United States	Cross-sectional	Logistic Regression	Fiber (g)	1.02	0.71	1.46	0.48
	15F	Dillard	2023	United States	Cross-sectional	Logistic Regression	Fiber (g)	0.94	0.57	1.52	0.32
	15M	Dillard	2023	United States	Cross-sectional	Logistic Regression	Fiber (g)	1.20	0.70	2.08	0.53
	19	Gopinath	2010	Australia	Cross-sectional	Logistic Regression	Fiber	0.62	0.44	0.87	0.006
	33	Kim	2019	Korea	Cross-sectional	Logistic Regression	Fiber (g/day)	0.89	0.68	1.17
	35	Lee	2022	Korea	Cohort Study	Multiple Regression	Fiber (g)	0.977	0.72	1.327	0.8835
	36L	Lee	2022	Korea	Cross-sectional	Multiple Regression	Fiber (Low Frequency)	0.92	0.765	1.106
	36M	Lee	2022	Korea	Cross-sectional	Multiple Regression	Fiber (Medium Frequency)	0.836	0.633	1.104
	36H	Lee	2022	Korea	Cross-sectional	Multiple Regression	Fiber (High Frequency)	1.044	0.843	1.293
	45	Ogawa	2023	Japan	Cohort Study	Logistic Regression	Grains	0.768	0.437	1.351
Carbohydrates
	13	Dawes	2020	United Kingdom	Cross-sectional	Logistic Regression	Carbohydrates	0.93	0.78	1.10	0.502
	15	Dillard	2023	United States	Cross-sectional	Logistic Regression	Carbohydrates (g)	1.11	0.70	1.78	0.96
	15 (F)	Dillard	2023	United States	Cross-sectional	Logistic Regression	Carbohydrates (g)	0.89	0.46	1.72	0.81
	15 (M)	Dillard	2023	United States	Cross-sectional	Logistic Regression	Carbohydrates (g)	1.38	0.69	2.76	0.83
	19	Gopinath	2010	Australia	Cross-sectional	Logistic Regression	Carbohydrates	1.01	0.57	1.77	0.03
	32 (4000Hz)	Kim	2015	Korea	Cross-sectional	Multiple Logistic Regression	Carbohydrate Energy / Total Energy 504	1.26	1.06	1.52	0.011
	33	Kim	2019	Korea	Cross-sectional	Logistic Regression	Carbohydrates (g/day)	0.93	0.71	1.22
	35	Lee	2022	Korea	Cohort Study	Multiple Regression	Carbohydrates (g)	0.692	0.486	0.985	< 0.001*
	36 Low Freq	Lee	2022	Korea	Cross-sectional	Multiple Regression	Carbohydrates	0.78	0.623	0.978
	36 Medium Freq	Lee	2022	Korea	Cross-sectional	Multiple Regression	Carbohydrates	0.749	0.54	1.04
	36 High Freq	Lee	2022	Korea	Cross-sectional	Multiple Regression	Carbohydrates	0.783	0.62	0.989
Protein
	13	Dawes	2020	United Kingdom	Cross-sectional	Logistic Regression	Protein	0.90	0.81	1.01	0.482
	15	Dillard	2023	United States	Cross-sectional	Logistic Regression	Protein (g)	0.87	0.56	1.34	0.22
	15 (F)	Dillard	2023	United States	Cross-sectional	Logistic Regression	Protein (g)	0.72	0.37	1.40	0.60
	15 (M)	Dillard	2023	United States	Cross-sectional	Logistic Regression	Protein (g)	0.85	0.45	1.60	0.12
	32 (1000Hz)	Kim	2015	Korea	Cross-sectional	Multiple Logistic Regression	Protein Intake 501	0.82	0.70	0.96	0.015
	33	Kim	2019	Korea	Cross-sectional	Logistic Regression	Protein (g/day)	0.75	0.57	1.01
	35	Lee	2022	Korea	Cohort Study	Multiple Regression	Protein (g)	0.858	0.541	1.362	0.5155
	36 Low Freq	Lee	2022	Korea	Cross-sectional	Multiple Regression	Protein	1.086	0.801	1.474
	36 Medium Freq	Lee	2022	Korea	Cross-sectional	Multiple Regression	Protein	0.638	0.412	0.988
	36 High Freq	Lee	2022	Korea	Cross-sectional	Multiple Regression	Protein	0.965	0.713	1.307
Sugar
	13	Dawes	2020	United Kingdom	Cross-sectional	Logistic Regression	Sugar	1.07	0.92	1.25	0.114
	15	Dillard	2023	United States	Cross-sectional	Logistic Regression	Free (added) Sugar (g)	1.29	0.89	1.87	p<0.05
	15 (F)	Dillard	2023	United States	Cross-sectional	Logistic Regression	Free (added) Sugar (g)	0.96	0.57	1.64	0.16
	15 (M)	Dillard	2023	United States	Cross-sectional	Logistic Regression	Free (added) Sugar (g)	1.70	0.99	2.90	0.22
	19	Gopinath	2010	Australia	Cross-sectional	Logistic Regression	Sugar	1.53	0.92	2.56	0.04
	38	Lee	2019	Korea	Cross-sectional	Logistic Regression	Chocolate	0.766	0.617	0.951	0.0156
	38	Lee	2019	Korea	Cross-sectional	Logistic Regression	Cookies (Sugar)	0.989	0.968	1.01	0.3043
	38	Lee	2019	Korea	Cross-sectional	Logistic Regression	Ice Cream (Sugar)	1.146	1.039	1.265	0.0063
	38	Lee	2019	Korea	Cross-sectional	Logistic Regression	Cake (Sugar)	1.041	0.901	1.203	0.5826
	45	Ogawa	2023	Japan	Cohort Study	Logistic Regression	Sugar and Sweeteners	1.294	0.921	1.816
	45	Ogawa	2023	Japan	Cohort Study	Logistic Regression	Candy	1.083	0.567	2.070
Alcohol
	7	Curhan	2015	United States	Cohort Study	Cox Proportional Hazards Model	Alcohol	0.91	0.76	1.09	0.09
	8	Curhan	2011	United States	Cohort Study	Cox Proportional Hazards Model	Alcohol	1.04	0.84	1.30	0.56
	14	Dawes	2014	United Kingdom	Cross-sectional	Logistic Regression Model	Alcohol	0.65	0.61	0.70
	28	Itoh	2001	Japan	Cross-sectional	Logistic Regression Model	Alcohol	0.96	0.57	1.64	0.021
	41	Maldonado	2023	United States	Cohort Study	Mixed-effects Logistic Regression	Alcohol	1.06	1.00	1.13
	45	Ogawa	2023	Japan	Cohort Study	Logistic Regression Model	Alcohol Beverages	1.668	0.993	2.803
	48	Popelka	2000	United States	Cross-sectional	Logistic Regression	Drinking (g/week)	1.2	0.95	1.52
	59 (M)	Watarai	2023	Japan	Cross-sectional Study	Logistic Regression Model	Alcohol	0.74	0.57	0.96	0.022
	59 (F)	Watarai	2023	Japan	Cross-sectional Study	Logistic Regression Model	Alcohol	0.77	0.57	1.02	0.068
Coffee
	37 (19–39 y)	Lee	2018	Korea	Cross-sectional	Logistic Regression Model	Coffee	0.74	0.19	2.94
	40 (M)	Marcos D	2021	United Kingdom	Cohort Study	Cox Regression Model	Coffee (cups/d)	0.84	0.74	0.95
	40 (F)	Marcos D	2021	United Kingdom	Cohort Study	Cox Regression Model	Coffee (cups/d)	0.96	0.85	1.09
	44	Nakashima	1997	Japan	Case Control	Logistic Regression Model	Coffee	0.87	0.48	1.58
	59 (M)	Watarai	2023	Japan	Cross-sectional Study	Logistic Regression Model	Coffee	0.74	0.55	0.98	0.034
	59 (F)	Watarai	2023	Japan	Cross-sectional Study	Logistic Regression Model	Coffee	1.13	0.77	1.67	0.52
	61 SFHL	Wu	2023	United States	Cross-sectional	Multivariate Logistic Regression	Coffee	1.54	0.81	2.91	0.25
	61 HFHL	Wu	2023	United States	Cross-sectional	Multivariate Logistic Regression	Coffee	1.89	0.90	3.99	0.001
	37 (40–64 y)	Lee	2018	Korea	Cross-sectional	Logistic Regression Model	Coffee	0.50	0.33	0.78
	37 (≥65 y)	Lee	2018	Korea	Cross-sectional	Logistic Regression Model	Coffee	0.84	0.62	1.14
Tea
	27	Hwang	2012	Taiwan	Cohort Study	Multiple Linear Regression	Oolong Tea	0.67	0.45	0.99
	44	Nakashima	1997	Japan	Case Control	Logistic Regression Model	Tea	1.1	0.61	1.95
	59(M)	Watarai	2023	Japan	Cross-sectional Study	Logistic Regression Model	Green Tea	1.18	0.90	1.55	0.23
	59(M)	Watarai	2023	Japan	Cross-sectional Study	Logistic Regression Model	Black Tea	2.20	1.06	4.59	0.04
	59(F)	Watarai	2023	Japan	Cross-sectional Study	Logistic Regression Model	Green Tea	1.13	0.76	1.67	0.56
	59(F)	Watarai	2023	Japan	Cross-sectional Study	Logistic Regression Model	Black Tea	0.94	0.45	1.99	0.87
Fish
	9	Curhan	2011	United States	Cohort Study	Cox Proportional Hazards Model	Fish	0.8	0.67	0.95	<0.001
	22	Gopinath	2010	Australia	Cross-sectional	Logistic Regression Model	Fish	0.94	0.73	1.21	0.65
	44	Nakashima	1997	Japan	Case Control	Logistic Regression Model	Fish	1.15	0.63	2.09
	45	Ogawa	2023	Japan	Cohort Study	Logistic Regression Model	Fish and Shellfish	1.041	0.616	1.757
Mediterranean diet / Mediterranean diet
	10 Low Freq	Curhan	2020	United States	cohort study	Multivariate-adjusted logistic regression model	Mediterranean diet / Mediterranean diet	0.96	0.71	1.31	0.78
	10 Medium Freq	Curhan	2020	United States	cohort study	Multivariate-adjusted logistic regression model	Mediterranean diet / Mediterranean diet	0.77	0.60	0.99	0.02
	10 High Freq	Curhan	2020	United States	cohort study	Multivariate-adjusted logistic regression model	Mediterranean diet / Mediterranean diet	0.82	0.64	1.05	0.08
	66	Zhou	2024	United States	cross-sectional	Weighted univariate and multivariate logistic analysis	Mediterranean diet / Mediterranean diet	1.03	0.74	1.44	0.842
	43	Nakamura	2001	Japan	case control	Conditional Logistic Regression		1.5	0.98	2.29
Vegetables
	15	Dillard	2023	United States	cross-sectional	Logistic Regression Model	Vegetables (cup)	0.94	0.68	1.29	0.65
	15(F)	Dillard	2023	United States	cross-sectional	Logistic Regression Model	Vegetables (cup)	0.88	0.57	1.37	0.95
	15(M)	Dillard	2023	United States	cross-sectional	Logistic Regression Model	Vegetables (cup)	1.00	0.62	1.60	0.42
	44	Nakashima1997日本	1997	Japan	case control	Logistic Regression Model	Greenish-yellow cooked vegetables	0.88	0.49	1.57
	44	Nakashima1997日本	1997	Japan	case control	Logistic Regression Model	Light-colored cooked vegetables	0.96	0.53	1.72
	44	Nakashima1997日本	1997	Japan	case control	Logistic Regression Model	Greenish-yellow fresh vegetables	0.55	0.3	1.02
	44	Nakashima1997日本	1997	Japan	case control	Logistic Regression Model	Light-colored fresh vegetables	0.48	0.24	0.96
	45	Ogawa	2023	Japan	cohort study	Logistic Regression Model	Vegetables with bright colors	1.359	0.718	2.574
	45	Ogawa	2023	Japan	cohort study	Logistic Regression Model	Vegetables of other bright colors except those mentioned above	0.896	0.499	1.609
