# Supplementary material for: Protective effects of dietary nutrients on hearing loss: a systematic review and meta-analysis
Source: Front Nutr. 2025 May 9;12:1528771. doi: 10.3389/fnut.2025.1528771 (PMC12100664; doi:10.3389/fnut.2025.1528771)
Supplement: Supplementary file 1 [file Data_Sheet_1.zip › 补充文件/Supplement Table 4 Quality Scores of the included literature.xlsx]

## Sheet: Sheet1
Quality Scores of the included literature	Quality Scores of the included literature
Cross-sectional study			NOS cross-sectional							Total score	Total score	JBI								Total score
	Study	DOI	Representativeness of the sample	Sample size	Non-respondents	Ascertainment of exposure	Comparability of cohorts on the basis of the design or analysis	Assessment of outcome	Statistical test			Were the criteria for inclusion in the sample clearly defined?	Were the study subjects and the setting described in detail?	Was the exposure measured in a valid and reliable way?	Were objective, standard criteria used for measurement of the condition?	Were confounding factors identified?	Were strategies to deal with confounding factors stated?	Were the outcomes measured in a valid and reliable way?	Was appropriate statistical analysis used?
3	Chen 2023	10.1007/s11356-023-26164-5	1	0	0	2	2	1	1	7		1	1	1	0	1	1	0	1	6
5	Choi.JE 2014	10.3945/ajcn.113.068437	1	0	1	2	2	2	1	9		1	1	1	1	1	1	1	1	8
13	Dawes 2020	10.1097/AUD.0000000000000765	1	0	0	2	2	1	1	7		1	1	1	0	1	1	0	1	6
14	Dawes 2014	10.1007/s10162-014-0461-0	1	0	0	1	2	2	1	7		1	1	0	1	1	1	1	1	7
15	Dillard 2023	10.1044/2023_JSLHR-22-00473	1	0	1	2	2	1	1	8		1	1	1	0	1	1	0	1	6
19	Gopinath 2010	10.3945/jn.110.128462	1	0	0	2	2	2	1	8		1	1	1	1	1	1	1	1	8
21	Gopinath 2011	10.1007/s12603-011-0119-0	1	0	0	2	2	2	1	8		1	1	1	1	1	1	1	1	8
22	Gopinath 2010	10.3945/ajcn.2010.29370	1	0	0	2	2	2	1	8		1	1	1	1	1	1	1	1	8
23	Gopinath 2011	10.3945/jn.111.138610	1	0	0	2	2	2	1	8		1	1	1	1	1	1	1	1	8
26	Huang 2020	10.1017/S1368980019002970	1	0	0	2	2	2	1	8		1	1	1	1	1	1	1	1	8
30	Jung 2019	10.1038/s41598-019-45930-5	1	0	0	2	2	2	1	8		1	1	1	1	1	1	1	1	8
32	Kim 2015	10.1017/S0007114515003463	1	0	0	2	2	2	1	8		1	1	1	1	1	1	1	1	8
33	Kim 2019	10.3390/nu11040896	1	0	0	2	2	2	1	8		1	1	1	1	1	1	1	1	8
36	Lee 2022	10.3390/nu14081655	1	0	0	2	2	2	1	8		1	1	1	1	1	1	1	1	8
37	Lee 2018	10.3390/nu10101429	1	0	0	2	2	2	1	8		1	1	1	1	1	1	1	1	8
38	Lee 2019	10.3390/nu11040746	1	0	0	2	2	2	1	8		1	1	1	1	1	1	1	1	8
39	Lengelé 2023	10.1007/s40520-023-02418-7	1	0	0	2	2	1	1	7		1	1	1	0	1	1	0	1	6
48	Popelka 2000	10.1111/j.1532-5415.2000.tb02601.x	1	0	1	1	2	2	1	8		1	1	0	1	1	1	1	1	7
53	Shargorodsky 2010	10.1016/j.otohns.2009.10.049	1	1	1	2	2	1	1	9		1	1	1	1	1	1	1	1	8
59	Watarai 2023	10.1111/ggi.14589	1	0	0	1	2	2	1	7		1	1	0	1	1	1	1	1	7
61	Wu 2023	10.1017/S1368980023001271	1	0	0	2	2	2	1	8		1	1	1	1	1	1	1	1	8
average										7.85714
Cohort study			NOS Cohort								Total score
	Study	DOI	Representativeness of the exposed cohort	Selection of the non exposed cohort	Demonstration that outcome of interest was not present at start of study	Ascertainment of exposure	Comparability of cohorts on the basis of the design or analysis	Assessment of outcome	Was follow-up long enough for outcomes to occur	Adequacy of follow up of cohorts
7	Curhan 2015	10.1016/j.alcohol.2014.10.001	1	1	1	0	2	0	1	0	6
8	Curhan 2011	10.1097/AUD.0b013e3181f46a2f	0	1	1	1	2	1	1	1	8
9	Curhan 2014	10.3945/ajcn.114.091819	1	1	1	0	2	0	1	0	6
11	Curhan 2015	10.3945/ajcn.115.109314	1	1	1	0	2	0	1	0	6
27	Hwang 2012	10.1007/s12603-011-0078-5	0	1	1	1	1	1	1	1	7
35	Lee 2022	10.1371/journal.pone.0279884	1	1	0	0	2	1	1	0	6
40	Machado-Fragua 2021	10.1016/j.clnu.2020.11.022	1	1	1	1	2	1	1	1	9
41	Maldonado 2023	10.1093/milmed/usad046	1	1	1	0	2	1	1	1	8
45	Ogawa 2023	10.1016/j.anl.2022.06.006	1	1	1	0	2	1	1	1	8
64	Yévenes-Briones 2022	10.1007/s00394-021-02644-7	1	1	1	0	2	1	1	0	7
average											7.1
case control Study			NOS case control								Total score
	Study	DOI	Is the case definition adequate?	Representativeness of the cases	Selection of Controls	Definition of Controls	Comparability of cases and controls on the basis of the design or analysis	Ascertainment of exposure	Same method of ascertainment for cases and controls	Non-Response rate
28	Itoh 2001	10.1038/sj.ph.1900765	1	1	1	1	2	0	1	0	7
44	Nakashima 1997	10.1016/s0385-8146(96)00024-7	1	1	1	1	0	0	1	0	5
average											6
