# Supplementary material for: Protective effects of dietary nutrients on hearing loss: a systematic review and meta-analysis
Source: Front Nutr. 2025 May 9;12:1528771. doi: 10.3389/fnut.2025.1528771 (PMC12100664; doi:10.3389/fnut.2025.1528771)
Supplement: Supplementary file 1 [file Data_Sheet_1.zip › 补充文件/Supplement Table 5 Extraction and sorting of original data.xlsx]

## Sheet: Vitamin A
serial number	study_id	effect_size	se	variance	group	year	or	lowerci	upperci	hearing
3	Chen2023	1.068	0.0446344	0.00199223	group1	2023	1.068	0.978	1.165	HL
21	Gopinath2010	0.85	0.311534	0.0970536	group1	2010	0.85	0.46	1.56	ARHL
33	Kim2019	0.86	0.134909	0.0182005	group1	2019	0.86	0.66	1.12	ARHL
35	Lee2022	0.998	0.178811	0.0319735	group1	2022	0.998	0.703	1.417	NIHL
36LF	Lee(LF)2022	1.087	0.114072	0.0130124	group1	2022	1.087	0.869	1.359	HL
36IF	Lee(IF)2022	1.016	0.157655	0.0248551	group1	2022	1.016	0.746	1.384	HL
36HF	Lee(HF)2022	0.938	0.116418	0.013553	group1	2022	0.938	0.747	1.179	HL
13	Dawes2020	0.95	0.0587188	0.00344789	group2	2020	0.95	0.85	1.07	ARHL
33	Kim2019	0.66	0.133296	0.0177679	group2	2019	0.66	0.51	0.86	ARHL
36LF	Lee(LF)2022	1.125	0.0797392	0.00635833	group2	2022	1.125	0.962	1.315	HL
36IF	Lee(IF)2022	0.827	0.115021	0.0132298	group2	2022	0.827	0.66	1.036	HL
36HF	Lee(HF)2022	1.133	0.0829423	0.00687943	group2	2022	1.133	0.963	1.333	HL

## Sheet: Vitamin B
serial number	study_id	effect_size	se	variance	group	year	or	lowerci	upperci	hearing
3	Chen2023	1.009	0.0456801	0.00208667	Group4	2023	1.009	0.923	1.104	HL
13	Dawes2020	0.98	0.0703693	0.00495184	Group4	2020	0.98	0.85	1.12	ARHL
13	Dawes2020	1.1	0.0553736	0.00306624	Group6	2020	1.1	0.99	1.23	ARHL
36LF	Lee(LF)2022	1.036	0.10253	0.0105124	Group1	2022	1.036	0.847	1.266	HL
36IF	Lee(IF)2022	0.746	0.142759	0.0203802	Group1	2022	0.746	0.564	0.987	HL
36HF	Lee(HF)2022	0.96	0.114181	0.0130373	Group1	2022	0.96	0.767	1.2	HL
39	Lengelé2023	1.537	0.23213	0.0538845	Group3	2023	1.537	0.981	2.437	ARHL
53	Shargorodsky2010	1.07	0.0644122	0.00414893	Group6	2010	1.07	0.94	1.21	ARHL
3	Chen2023	1.014	0.0452245	0.00204526	Group5	2023	1.014	0.928	1.108	HL
13	Dawes2020	1.01	0.0653816	0.00427475	Group5	2020	1.01	0.89	1.15	ARHL
53	Shargorodsky2010	0.88	0.0750611	0.00563417	Group5	2010	0.88	0.76	1.02	ARHL
3	Chen2023	0.97	0.0467507	0.00218563	Group3	2023	0.97	0.885	1.063	HL
33	Kim2019	0.72	0.146777	0.0215434	Group3	2019	0.72	0.54	0.96	ARHL
36LF	Lee(LF)2022	0.984	0.121006	0.0146424	Group3	2022	0.984	0.776	1.247	HL
36IF	Lee(IF)2022	1.289	0.179902	0.0323647	Group3	2022	1.289	0.906	1.834	HL
36HF	Lee(HF)2022	1.143	0.122192	0.0149308	Group3	2022	1.143	0.9	1.453	HL
33	Kim2019	0.82	0.141581	0.0200451	Group1	2019	0.82	0.62	1.08	ARHL
33	Kim2019	0.71	0.141406	0.0199956	Group2	2019	0.71	0.54	0.94	ARHL
36LF	Lee(LF)2022	0.829	0.121893	0.014858	Group2	2022	0.829	0.653	1.053	HL
36IF	Lee(IF)2022	1.101	0.174694	0.030518	Group2	2022	1.101	0.782	1.551	HL
36HF	Lee(HF)2022	0.829	0.122768	0.015072	Group2	2022	0.829	0.652	1.055	HL
group1: vitamin b1,group2: vitamin B2, group3: vitamin B3, group4: vitamin B6, group5: vitamin B9, group6: vitamin B12

## Sheet: Vitamin C
serial number	study_id	effect_size	se	variance	year	or	lowerci	upperci	hearing
3	Chen2023	0.972	0.0445925	0.00198849	2023	0.972	0.89	1.06	HL
5	Choi.JE2021	0.62	0.223334	0.049878	2021	0.62	0.4	0.96	ARHL
13	Dawes2020	0.89	0.0575694	0.00331423	2020	0.89	0.79	0.99	ARHL
21	Gopinath2010	0.91	0.315836	0.0997526	2010	0.91	0.49	1.69	ARHL
33	Kim2019	0.83	0.135833	0.0184506	2019	0.83	0.64	1.09	ARHL
36LF	Lee(LF)2022	1.302	0.0985544	0.00971297	2022	1.302	1.073	1.579	HL
36IF	Lee(IF)2022	1	0.132487	0.0175528	2022	1	0.771	1.296	HL
36HF	Lee(HF)2022	1.071	0.0982793	0.00965881	2022	1.071	0.883	1.298	HL
53	Shargorodsky2010	1.07	0.0685943	0.00470518	2010	1.07	0.94	1.23	ARHL

## Sheet: Vitamin E
serial number	study_id	effect_size	se	variance	year	or	lowerci	upperci	hearing
3	Chen2023	0.969	0.0444434	0.00197522	2023	0.969	0.888	1.057	HL
5	Choi.JE2021	0.67	0.219439	0.0481535	2021	0.67	0.44	1.04	ARHL
13	Dawes2020	1.14	0.0534332	0.00285511	2020	1.14	1.03	1.27	ARHL
21	Gopinath2010	0.94	0.300677	0.0904068	2010	0.94	0.52	1.69	ARHL
53	Shargorodsky2010	1.06	0.0719981	0.00518372	2010	1.06	0.92	1.22	ARHL

## Sheet: Carotene
serial number	study_id	effect_size	se	variance	group	year	or	lowerci	upperci	hearing	type
3	Chen2023	0.964	0.0438545	0.00192322	group1	2023	0.964	0.885	1.051	HL	1
3	Chen2023	0.973	0.0442605	0.00195899	group2	2023	0.973	0.892	1.061	HL	1
5	Choi.JE2021	0.74	0.220663	0.048692	group2	2021	0.74	0.48	1.14	HL	1
11	Curhan2015	1.01	0.0428268	0.00183413	group3	2015	1.01	0.93	1.10	HL	1
11	Curhan2015	0.88	0.0379708	0.00144178	group2	2015	0.88	0.81	0.94	HL	1
13	Dawes2020	1.04	0.0541665	0.00293401	group1	2020	1.04	0.93	1.15	ARHL	2
21	Gopinath2010	1.13	0.315366	0.0994555	group2	2010	1.13	0.61	2.10	ARHL	2
33	Kim2019	1	0.135559	0.0183763	group2	2019	1	0.77	1.31	ARHL	2
33	Kim2019	0.968	0.136435	0.0186146	group1	2019	0.968	0.741	1.265	ARHL	2
36LF	Lee(LF)2022	0.968	0.136435	0.0186146	group1	2022	0.968	0.741	1.265	HL	1
36IF	Lee(IF)2022	1.089	0.193212	0.037331	group1	2022	1.089	0.746	1.591	HL	1
36HF	Lee(HF)2022	1.123	0.133482	0.0178174	group1	2022	1.123	0.864	1.458	HL	1
53	Shargorodsky2010	1.00	0.0637885	0.00406898	group2	2010	1.00	0.88	1.13	ARHL	2

## Sheet: Carotenoid
serial number	study_id	effect_size	se	variance	group	subgroup	year	or	lowerci	upperci	hearing	type
3	Chen2023	0.964	0.0436117	0.00190198	group1		2023	0.964	0.885	1.05	HL	1
11	Curhan2015	0.973	0.0340641	0.00116037	group1		2015	0.9	0.84	0.96	HL	1
3	Chen2023	0.74	0.0439851	0.00193469	group2		2023	0.904	0.829	0.985	HL	1
11	Curhan2015	1.01	0.0309594	0.000958485	group2		2015	0.99	0.93	1.05	HL	1
3	Chen2023	0.88	0.0446279	0.00199165	group3		2023	0.965	0.884	1.053	HL	1
11	Curhan2015	1.04	0.0455313	0.0020731	group3		2015	0.95	0.87	1.04	HL	1
11	Curhan2015	1.13	0.0332556	0.00110593	group4		2015	0.84	0.79	0.90	HL	1

## Sheet: Mineral
serial number	study_id	effect_size	se	variance	group	year	or	lowerci	upperci	hearing
5	Choi.JE2021	0.68	0.284582	0.080987	group1	2021	0.68	0.39	1.19	HL
13	Dawes2020	1.07	0.0685943	0.00470518	group1	2020	1.07	0.94	1.23	ARHL
13	Dawes2020	1.08	0.0495296	0.00245318	group2	2020	1.08	0.98	1.19	ARHL
33	Kim2019	0.88	0.135588	0.0183842	group2	2019	0.88	0.67	1.14	ARHL
35	Lee2022	1.057	0.15721	0.024715	group2	2022	1.057	0.777	1.439	NIHL
36LF	Lee(LF)2022	1.013	0.0982978	0.00966246	group2	2022	1.013	0.836	1.229	HL
36IF	Lee(IF)2022	0.892	0.143083	0.0204728	group2	2022	0.892	0.674	1.181	HL
36HF	Lee(HF)2022	0.923	0.105693	0.0111709	group2	2022	0.923	0.75	1.135	HL
13	Dawes2020	0.93	0.0599795	0.00359754	group3	2020	0.93	0.83	1.05	ARHL
33	Kim2019	0.88	0.131809	0.0173736	group3	2019	0.88	0.68	1.14	ARHL
35	Lee2022	1.085	0.162033	0.0262547	group3	2022	1.085	0.79	1.491	NIHL
36LF	Lee(LF)2022	1.104	0.103246	0.0106598	group3	2022	1.104	0.902	1.352	HL
36IF	Lee(IF)2022	1.161	0.145623	0.0212062	group3	2022	1.161	0.873	1.545	HL
36HF	Lee(HF)2022	0.934	0.109233	0.0119318	group3	2022	0.934	0.754	1.157	HL
13	Dawes2020	0.94	0.0757395	0.00573647	group4	2020	0.94	0.81	1.09	ARHL
30	Jung2019	1.469	0.156935	0.0246286	group4	2019	1.469	1.08	1.998	ARHL
33	Kim2019	0.79	0.140318	0.0196891	group4	2019	0.79	0.6	1.04	ARHL
35	Lee2022	1.121	0.228063	0.0520129	group4	2022	1.121	0.717	1.753	NIHL
36LF	Lee(LF)2022	1.11	0.139329	0.0194126	group4	2022	1.11	0.845	1.459	HL
36IF	Lee(IF)2022	1.242	0.182778	0.0334078	group4	2022	1.242	0.868	1.777	HL
36HF	Lee(HF)2022	1.095	0.15196	0.0230918	group4	2022	1.095	0.813	1.475	HL
21	Gopinath2010	1.16	0.319582	0.102133	group5	2010	1.16	0.62	2.17	ARHL
33	Kim2019	0.85	0.138804	0.0192665	group6	2019	0.85	0.65	1.12	ARHL
35	Lee2022	1.022	0.166417	0.0276945	group6	2022	1.022	0.738	1.417	NIHL
36LF	Lee(LF)2022	0.973	0.111568	0.0124474	group6	2022	0.973	0.782	1.211	HL
36IF	Lee(IF)2022	0.767	0.145336	0.0211224	group6	2022	0.767	0.577	1.02	HL
36HF	Lee(HF)2022	1.104	0.11051	0.0122124	group6	2022	1.104	0.889	1.371	HL
33	Kim2019	0.76	0.145936	0.0212973	group7	2019	0.76	0.57	1.01	ARHL
35	Lee2022	0.979	0.246596	0.0608096	group7	2022	0.979	0.604	1.588	NIHL
36LF	Lee(LF)2022	0.978	0.158383	0.0250852	group7	2022	0.978	0.717	1.334	HL
36IF	Lee(IF)2022	1.324	0.236125	0.0557551	group7	2022	1.324	0.833	2.102	HL
36HF	Lee(HF)2022	1.152	0.166646	0.0277709	group7	2022	1.152	0.831	1.597	HL
33	Kim2019	0.77	0.137139	0.018807	group8	2019	0.77	0.59	1.01	ARHL
35	Lee2022	0.961	0.218638	0.0478028	group8	2022	0.961	0.626	1.475	NIHL
36LF	Lee(LF)2022	0.934	0.14689	0.0215768	group8	2022	0.934	0.7	1.245	HL
36IF	Lee(IF)2022	1.252	0.192533	0.0370691	group8	2022	1.252	0.858	1.825	HL
36HF	Lee(HF)2022	0.822	0.153786	0.0236501	group8	2022	0.822	0.608	1.111	HL

## Sheet: Fat
serial number	study_id	effect_size	se	variance	group	year	or	lowerci	upperci	hearing
9	Curhan2011(a)	0.88	0.0375402	0.00140927	group1	2011	0.88	0.82	0.95	HL
9	Curhan2011(b)	1.00	0.0288113	0.000830093	group1	2011	1.00	0.92	1.03	HL
9	Curhan2011(c)	0.85	0.0328655	0.00108014	group1	2011	0.85	0.80	0.91	HL
13	Dawes2020	0.98	0.0621485	0.00386243	group1	2020	0.98	0.87	1.11	ARHL
23	Gopinath2011	0.95	0.153963	0.0237046	group1	2011	0.95	0.7	1.28	ARHL
64（M）	Humberto(mp) 2021	1.09	0.140554	0.0197555	group1	2021	1.09	0.83	1.44	ARHL
64（M）	Humberto(mm) 2021	1.01	0.155252	0.0241033	group1	2021	1.01	0.74	1.36	ARHL
63(F）	Humberto(fp) 2021	0.69	0.1379	0.0190164	group1	2021	0.69	0.53	0.91	ARHL
63(F）	Humberto(fm) 2021	0.91	0.151193	0.0228593	group1	2021	0.91	0.68	1.23	ARHL
13	Dawes2020	1.11	0.0819695	0.006719	group2	2020	1.11	0.95	1.31	ARHL
15	Dillard2023	1.27	0.223593	0.0499938	group2	2023	1.27	0.82	1.97	ARHL
23	Gopinath2011	1.03	0.150681	0.0227047	group2	2011	1.03	0.77	1.39	ARHL
64（M）	Humberto(m) 2021	0.85	0.145027	0.0210327	group2	2021	0.85	0.64	1.13	ARHL
64(F）	Humberto(f) 2021	1.26	0.138163	0.0190889	group2	2021	1.26	0.96	1.65	ARHL
15	Dillard2023	1.83	0.186674	0.0348472	group3	2023	1.83	1.27	2.64	ARHL
23	Gopinath2011	0.83	0.153126	0.0234475	group3	2011	0.83	0.62	1.13	ARHL
26	Huang2020	1.20	0.151216	0.0228664	group3	2020	1.20	0.89	1.61	ARHL
13	Dawes2020	1.05	0.0895349	0.0080165	group4	2020	1.05	0.88	1.25	ARHL
23	Gopinath2011	0.96	0.150732	0.0227201	group4	2011	0.96	0.72	1.3	ARHL
32	Kim2015	0.83	0.0769562	0.00592226	group4	2015	0.83	0.71	0.96	ARHL
33	Kim2019	0.76	0.141499	0.0200221	group4	2019	0.76	0.58	1.01	ARHL
35	Lee2022	0.969	0.167708	0.028126	group4	2022	0.969	0.698	1.347	NIHL
36LF	LeeHY2022	0.927	0.103323	0.0106756	group4	2022	0.927	0.757	1.135	HL
64（M）	Humberto(m) 2021	0.91	0.127422	0.0162364	group4	2021	0.91	0.71	1.17	ARHL
64(F）	Humberto(f) 2021	0.98	0.118258	0.013985	group4	2021	0.98	0.78	1.24	ARHL
45	Ogawa2023	1.019	0.446251	0.19914	group4	2023	1.019	0.425	2.444	ARHL

## Sheet: Fiber
serial number	study_id	effect_size	se	variance	group	or	lowerci	upperci	hearing
13	Dawes2020	0.95	0.067166	0.00451127	group1	0.95	0.83	1.08	ARHL
15(F)	Dillard(F)2023	0.94	0.250212	0.0626058	group1	0.94	0.57	1.52	ARHL
15(M)	Dillard(M)2023	1.20	0.277817	0.0771823	group1	1.20	0.70	2.08	ARHL
19	Gopinath2010	0.62	0.173908	0.0302439	group1	0.62	0.44	0.87	ARHL
33	Kim2019	0.89	0.138435	0.0191643	group1	0.89	0.68	1.17	ARHL
35	Lee2022	0.977	0.155976	0.0243284	group1	0.977	0.72	1.327	NIHL
36(LF)	Lee(LF)2022	0.92	0.0940381	0.00884316	group1	0.92	0.765	1.106	HL
36(IF)	Lee(IF)2022	0.836	0.141894	0.0201339	group1	0.836	0.633	1.104	HL
36(HF)	Lee(HF)2022	1.044	0.109121	0.0119073	group1	1.044	0.843	1.293	HL
45	Ogawa2023	0.768	0.287925	0.082901	group1	0.768	0.437	1.351	ARHL

## Sheet: Carbohydrates
serial number	study_id	effect_size	se	variance	subgroup	year	or	lowerci	upperci	hearing
13	Dawes2020	0.93	0.0876968	0.00769073	1	2020	0.93	0.78	1.10	ARHL
15(F)	Dillard（F)2023	0.89	0.336442	0.113193	1	2023	0.89	0.46	1.72	ARHL
15(M)	Dillard(M)2023	1.38	0.353647	0.125066	1	2023	1.38	0.69	2.76	ARHL
19	Gopinath2010	1.01	0.289056	0.0835532	1	2010	1.01	0.57	1.77	ARHL
32（4000HZ）	Kim2015	1.26	0.0919493	0.00845468	1	2015	1.26	1.06	1.52	ARHL
33	Kim2019	0.93	0.138097	0.0190708	1	2019	0.93	0.71	1.22	ARHL
35	Lee2022	0.692	0.180213	0.0324765	1	2022	0.692	0.486	0.985	NIHL
36(LF)	Lee(LF)2022	0.78	0.115042	0.0132346	2	2022	0.78	0.623	0.978	HL
36(IF)	Lee(IF)2022	0.749	0.167196	0.0279544	3	2022	0.749	0.54	1.04	HL
36(HF)	Lee(HF)2022	0.783	0.119126	0.0141911	4	2022	0.783	0.62	0.989	HL

[truncated: 6 more sheets: Protein, Sugar, Alcohol, Coffee, Tea, Fish]
